# Supplementary material for: Investigation of dynamic microbial migration patterns in the respiratory tract
Source: Front Cell Infect Microbiol. 2025 Apr 22;15:1542562. doi: 10.3389/fcimb.2025.1542562 (PMC12052712; doi:10.3389/fcimb.2025.1542562)
Supplement: Supplementary file 8 [file Table1.xlsx]

## Sheet: Sheet1
Patient	Type	OPS	Sputum	BALF
P1	Non-Infection	15260948	18292207	22172910
P2	Non-Infection	32182685	31961895	20216519
P3	Non-Infection	16112009	15357162	11801728
P4	Non-Infection	14834480	14055398	14658397
P5	Non-Infection	34027727	23741786	26527250
P6	Non-Infection	18936616	25163772	16095645
P7	Non-Infection	22708078	16832443	22567480
P8	Non-Infection	23466234	29106637	27384952
P9	Non-Infection	26361992	22074037	24151572
P10	Non-Infection	26212791	20763537	21362626
P11	Non-Infection	26478458	35373604	34026060
P12	Non-Infection	21461707	21571400	19064244
P13	Infection	14235422	16063436	16507733
P14	Infection	31308235	29512918	32664834
P15	Infection	24627904	31903030	37517875
P16	Infection	19703252	18009459	16757617
P17	Infection	34329866	28675890	25995478
P18	Infection	23172832	24242813	27147103
P19	Infection	22028381	23693882	32370721
P20	Infection	29688705	23507357	25289063
P21	Infection	24143875	22412148	34131915
P22	Infection	29764543	26937766	29414790
P23	Infection	22662635	29437094	22760636
P24	Infection	24848986	21620310	24410179
P25	Infection	23395514	31342067	37409965
P26	Infection	27416377	26645772	34965494
P27	Infection	22181950	19353799	15257366
P28	Infection	26433219	30498060	33849427
P29	Infection	22385418	29036741	21168202
P30	Infection	24519620	19452698	32511096
P31	Infection	30211102	28500900	22525851
P32	Infection	32606600	25977493	28617066
P33	Infection	15234274	17333696	11285303
P34	Infection	17211919	20192772	24363252
P35	Infection	24099324	33691550	35512967
P36	Infection	28147658	23398765	22872148
P37	Infection	28769807	24427012	37546572
P38	Infection	24665879	24993716	27604126
P39	Infection	23899763	24378209	23196110
P40	Infection	29172901	35526298	21671372
P41	Infection	23958965	22011227	25926605
P42	Infection	21423693	35257506	26179881
P43	Infection	27802524	23678667	25777938
P44	Infection	21090994	16079314	16053234
P45	Infection	27320201	31990232	31436422
P46	Infection	29617842	22296793	19202768
P47	Infection	33116718	37552790	29343157
P48	Infection	19231284	23957524	24573004
P49	Infection	24663998	23199876	21415627
P50	Infection	26903324	24198676	27090465
P51	Infection	31377625	21358233	25985692
P52	Infection	36645364	25164952	18223037
P53	Infection	23013057	24051842	28414067
P54	Infection	16685100	22059001	21184486
P55	Infection	24416515	26492188	33239995
P56	Infection	25846619	27350546	21931033
P57	Infection	20016041	25992161	24152050
P58	Infection	30212711	26967646	31597703
P59	Infection	36090588	28700381	23922777
P60	Infection	22405254	27368918	26320088
P61	Infection	23173580	28281858	23631856
P62	Infection	23258053	27985644	28495968
P63	Infection	28282762	25583106	32011803
P64	Infection	26168035	21659469	23759644
P65	Infection	21822020	27564493	33127910
P66	Infection	26542297	34196933	23619633
P67	Infection	17414856	20305065	18514895
P68	Infection	24485598	22798565	22577994
P69	Infection	21854980	26634130	-
P70	Infection	20583754	15631409	-
P71	Infection	11806812	13989301	-
P72	Infection	17709273	20480038	-
P73	Infection	23809779	28758172	-
P74	Infection	23687390	26177490	-
P75	Infection	22441794	20565984	-
P76	Infection	13956715	18112298	-
P77	Infection	26637040	22794584	-
P78	Infection	19329648	19068008	-
P79	Infection	19607087	19090885	-
